# Supplementary material for: A Comparison of 7 Tesla MR Spectroscopic Imaging and 3 Tesla MR Fingerprinting for Tumor Localization in Glioma Patients
Source: Cancers (Basel). 2024 Feb 26;16(5):943. doi: 10.3390/cancers16050943 (PMC10931074; doi:10.3390/cancers16050943)
Supplement: Supplementary file 1 [file cancers-16-00943-s001.zip]

Archive with 1 entries (1 files):
- cancers-2750283-supplementary.pdf
